# Supplementary material for: Vaccine Potency and Structure of Yeast-Produced Polio Type 2 Stabilized Virus-like Particles
Source: Vaccines (Basel). 2024 Sep 20;12(9):1077. doi: 10.3390/vaccines12091077 (PMC11435573; doi:10.3390/vaccines12091077)
Supplement: Supplementary file 1 [file vaccines-12-01077-s001.zip]

Archive with 1 entries (1 files):
- vaccines-3178772-supplementary.pdf
